# Supplementary material for: In Vitro and Clinical Evaluation of Cannabigerol (CBG) Produced via Yeast Biosynthesis: A Cannabinoid with a Broad Range of Anti-Inflammatory and Skin Health-Boosting Properties
Source: Molecules. 2022 Jan 13;27(2):491. doi: 10.3390/molecules27020491 (PMC8778347; doi:10.3390/molecules27020491)
Supplement: Supplementary file 1 [file molecules-27-00491-s001.zip]

Archive with 1 entries (1 files):
- molecules-1541828-supplementary.pdf
